# Supplementary material for: The Efficacy of Composite Essential Oils against Aflatoxigenic Fungus Aspergillus flavus in Maize
Source: Toxins (Basel). 2020 Sep 1;12(9):562. doi: 10.3390/toxins12090562 (PMC7551089; doi:10.3390/toxins12090562)
Supplement: Supplementary file 1 [file toxins-12-00562-s001.zip]

Archive with 1 entries (1 files):
- toxins-882514-supplementary materials.xlsx
