# Supplementary material for: The Efficacy of Composite Essential Oils against Aflatoxigenic Fungus Aspergillus flavus in Maize
Source: Toxins (Basel). 2020 Sep 1;12(9):562. doi: 10.3390/toxins12090562 (PMC7551089; doi:10.3390/toxins12090562)
Supplement: Supplementary file 1 [file toxins-12-00562-s001.zip › toxins-882514-supplementary materials.xlsx]

## Sheet: Table S1
Table S1. Conversion of concentration units of essential oils
A) Concentration of 11 essential oils in antifungal experiment
		Volume (μL)
Essential oil	Density (g/mL)	1	5	10	25	50
		Concentration (μg/mL)
cinnamon	1.05	9.81308	49.0654	98.1308	245.327	490.654
oregano	0.94	8.78505	43.9252	87.8505	219.626	439.252
lemongrass	0.89	8.31776	41.5888	83.1776	207.944	415.888
thyme	0.915	8.5514	42.757	85.514	213.785	427.57
citronella	0.877	8.19626	40.9813	81.9626	204.907	409.813
basil	0.928	8.6729	43.3645	86.729	216.822	433.645
clove	0.986	9.21495	46.0748	92.1495	230.374	460.748
litsea cubeba	0.872	8.14953	40.7477	81.4953	203.738	407.477
peppermint	0.891	8.3271	41.6355	83.271	208.178	416.355
mugwort	0.91	8.50467	42.5234	85.0467	212.617	425.234
rosemary	0.899	8.40187	42.0093	84.0187	210.047	420.093
Note: The conentration unit is converted from μL/disc to μg/mL, regarding volum of oil on disc ( μL), oil density (g/mL) and headspace of the Petri dish above PDA medium (107 cm3)
B) Concentration of 3 essential oils in minimum inhibitory concentration (MIC)
Essential oil	Volume (μL)	Concentration (μg/mL)
cinnamon	0.1	0.981308
	0.15	1.47196
	0.2	1.96262
	0.25	2.45327
oregano	1	8.78505
	1.5	13.1776
	2	17.5701
	2.5	21.9626
lemongrass	3	24.9533
	4	33.271
	5	41.5888
	6	49.9065
Note: The headspace of the Petri dish above PDA medium is 107 cm3.
C) Concentration of 3 essential oils in the Combinatorial assays
Essential oil	Volume (μL)	Concentration (μg/mL)
cinnamon	0.125	1.22664
	0.0313	0.30715
oregano	0.625	5.49065
	1.25	10.9813
	0.1563	1.3731
lemongrass	1.5	12.477
Note: The headspace of the Petri dish above PDA medium is 107 cm3.
D) Concentration of CEO in gene expression analysis
CEO Volume (μL)	CEO Concentration (μg/mL)
0	0
0.6	5.03551
1	8.39252
Note: The headspace of the Petri dish above PDA medium is 107 cm3.
E) Concentration of CEO in maize kernel infection assay (KIA)
CEO Volume (μL)	CEO Concentration (μg/mL)
0	0
5	35.3543
10	70.7087
15	106.063
20	141.417
Note: The space of the Petri dish is about 127 cm3.
